# Supplementary material for: Probing Antibacterial and Anticancer Potential of Selenicereus undatus, Pistacia vera L. and Olea europaea L. against Uropathogens, MCF-7 and A2780 Cancer Cells
Source: Molecules. 2023 Dec 18;28(24):8148. doi: 10.3390/molecules28248148 (PMC10746009; doi:10.3390/molecules28248148)
Supplement: Supplementary file 1 [file molecules-28-08148-s001.zip]

Archive with 5 entries (5 files):
- Figure S1.pdf
- Figure S2.pdf
- SI - 1. GCMS of Selenicerus undatus.pdf
- SI - 3. GCMS  of O. europeae.pdf
- SI- 2. GCMS OF Pistacia vera.pdf
